# Supplementary material for: The impact of display saturation on visual search performance in congenital colour vision deficiency
Source: PLoS One. 2023 Sep 8;18(9):e0290782. doi: 10.1371/journal.pone.0290782 (PMC10490843; doi:10.1371/journal.pone.0290782)
Supplement: S1 Data — The combinations highlighted in yellow are demonstrated in Fig 1. (XLSX) [file pone.0290782.s001.xlsx]

## Sheet: Sheet1
		Low saturation				Original saturation						High saturation
sno	Image number	Colour combinations	Y	x	y	Y	x	y	sno	Image number	Colour combinations	Y	x	y
1	1	green	4.71	0.25	0.3	6.09	0.22	0.35	1	1	green	7.25	0.21	0.38
		blue	27.98	0.22	0.22	25.54	0.15	0.09			blue	19.63	0.16	0.09
2	2	green	19.89	0.28	0.34	20.68	0.31	0.5	2	2	green	51.18	0.3	0.58
		blue	12.73	0.26	0.25	52.71	0.23	0.24			blue	13.7	0.18	0.19
3	4	green	5.93	0.27	0.28	6.43	0.25	0.31	3	4	green	6.79	0.25	0.33
		blue	21.97	0.25	0.26	25.99	0.2	0.23			blue	27.87	0.18	0.2
4	11	green	16.31	0.26	0.36	52.38	0.21	0.66	4	11	green	51.58	0.21	0.72
		blue	10.36	0.23	0.23	7.32	0.13	0.11			blue	12.39	0.14	0.14
5	3	green	28.91	0.28	0.3	34.68	0.29	0.39	5	3	green	40.32	0.31	0.47
		yellow	37.7	0.29	0.29	47.84	0.35	0.37			yellow	48.06	0.4	0.37
6	9	green	21.61	0.29	0.35	38.87	0.21	0.45	6	9	green	40.72	0.21	0.42
		yellow	8.45	0.32	0.34	15.69	0.45	0.44			yellow	11.06	0.44	0.42
7	36	green	41.18	0.29	0.32	59.74	0.34	0.45	7	36	green	81.73	0.37	0.54
		yellow	66.27	0.3	0.32	92.16	0.4	0.43			yellow	103.47	0.43	0.46
8	52	green	0.59	0.25	0.28	8.34	0.27	0.38	8	52	green	5.02	0.29	0.49
		yellow	7.69	0.3	0.33	12.72	0.43	0.44			yellow	14.79	0.51	0.45
9	5	brown	11.84	0.33	0.33	12.29	0.56	0.41	9	5	brown	18.61	0.57	0.41
		green	19.63	0.33	0.35	8.05	0.31	0.43			green	51.26	0.49	0.48
10	6	brown	4.81	0.29	0.3	3.14	0.4	0.33	10	6	brown	3.98	0.53	0.36
		green	9.35	0.29	0.32	14.04	0.31	0.47			green	18.42	0.34	0.56
11	23	brown	16.56	0.32	0.28	7.16	0.3	0.29	11	23	brown	23.24	0.43	0.35
		green	27.7	0.28	0.31	31.05	0.3	0.42			green	36.91	0.32	0.5
12	50	brown	27.16	0.29	0.29	22.45	0.39	0.35	12	50	brown	31.61	0.42	0.34
		green	57.47	0.26	0.33	84.74	0.21	0.54			green	103.73	0.21	0.56
13	7	green	49.45	0.28	0.3	59.8	0.27	0.29	13	7	green	56.61	0.31	0.37
		white	56.43	0.28	0.28	51.12	0.3	0.31			white	59.91	0.28	0.3
14	8	green	38.2	0.25	0.28	41.52	0.22	0.27	14	8	green	52.69	0.19	0.27
		white	94.27	0.27	0.28	134.44	0.26	0.27			white	100.52	0.25	0.27
15	41	green	3.9	0.25	0.33	6.32	0.21	0.56	15	41	green	9.45	0.21	0.66
		white	73.78	0.27	0.27	75.36	0.27	0.27			white	63.48	0.28	0.28
16	51	green	31.01	0.27	0.33	30.63	0.26	0.52	16	51	green	56.71	0.24	0.66
		white	91.98	0.28	0.28	97.13	0.28	0.29			white	94.67	0.29	0.31
17	10	orange	23.4	0.36	0.36	38.69	0.55	0.44	17	10	orange	37.07	0.55	0.43
		yellow	37.48	0.35	0.39	83.5	0.47	0.5			yellow	85.35	0.48	0.5
18	14	orange	14.18	0.35	0.32	19.71	0.63	0.36	18	14	orange	20.66	0.63	0.36
		yellow	13.41	0.34	0.36	28.04	0.49	0.48			yellow	23.92	0.49	0.47
19	15	orange	20.43	0.36	0.33	24.58	0.63	0.37	19	15	orange	28.55	0.62	0.37
		yellow	25.18	0.35	0.36	46.82	0.5	0.46			yellow	47.6	0.53	0.45
20	55	orange	22.36	0.37	0.33	26.05	0.63	0.36	20	55	orange	30.71	0.63	0.37
		yellow	21.15	0.35	0.39	81.78	0.44	0.52			yellow	84.27	0.46	0.52
21	13	red	28.58	0.29	0.29	24.52	0.31	0.27	21	13	red	17.15	0.45	0.28
		white	100.03	0.27	0.27	95.34	0.25	0.25			white	90.97	0.24	0.23
22	16	red	12.64	0.38	0.31	16.42	0.64	0.33	22	16	red	16.14	0.65	0.33
		white	81.12	0.27	0.28	76.28	0.26	0.27			white	64.93	0.25	0.25
23	17	red	8.33	0.38	0.29	12.27	0.66	0.32	23	17	red	15.77	0.67	0.32
		white	51.18	0.29	0.29	51.09	0.34	0.31			white	49.04	0.41	0.33
24	47	red	26.04	0.34	0.28	23.85	0.6	0.3	24	47	red	29.85	0.66	0.32
		white	129.22	0.27	0.28	128.85	0.27	0.28			white	125.6	0.27	0.28
25	12	red	11.43	0.36	0.28	12.25	0.63	0.31	25	12	red	14.83	0.66	0.32
		green	8.9	0.29	0.35	15.24	0.36	0.52			green	23.67	0.36	0.58
26	33	red	19.27	0.28	0.28	15.3	0.27	0.22	26	33	red	18.06	0.37	0.25
		green	38.43	0.28	0.3	65.75	0.29	0.42			green	53.82	0.27	0.41
27	56	red	5.66	0.35	0.3	9.5	0.6	0.35	27	56	red	2.5	0.61	0.33
		green	7.16	0.31	0.41	5.93	0.22	0.63			green	4.28	0.36	0.55
28	57	red	44.28	0.33	0.29	16.57	0.58	0.33	28	57	red	24.01	0.58	0.32
		green	7.17	0.31	0.39	42.07	0.38	0.47			green	66.03	0.39	0.57
29	18	orange	33.93	0.34	0.31	44.4	0.5	0.39	29	18	orange	41.73	0.55	0.37
		brown	9.08	0.33	0.3	6.14	0.52	0.34			brown	13.72	0.59	0.37
30	19	orange	25.02	0.36	0.32	30.11	0.62	0.37	30	19	orange	32.46	0.64	0.35
		brown	18.3	0.32	0.31	21.09	0.48	0.4			brown	21.1	0.59	0.4
31	53	orange	32.18	0.36	0.33	41.06	0.63	0.36	31	53	orange	44.02	0.62	0.38
		brown	4.09	0.28	0.27	3.25	0.36	0.27			brown	43.7	0.3	0.29
32	54	orange	38.27	0.32	0.32	37.81	0.6	0.37	32	54	orange	32.18	0.6	0.36
		brown	8.72	0.32	0.3	8.37	0.51	0.38			brown	11.23	0.61	0.37
33	20	red	25.73	0.33	0.28	20.84	0.59	0.31	33	20	red	26.86	0.67	0.32
		black	12.39	0.22	0.28	0.77	0.25	0.28			black	3	0.23	0.31
34	38	red	30.16	0.31	0.29	53.77	0.56	0.42	34	38	red	34.12	0.47	0.3
		black	15.11	0.31	0.25	0.35	0.34	0.29			black	14.02	0.21	0.19
35	48	red	76.43	0.28	0.28	48.02	0.49	0.35	35	48	red	68.27	0.38	0.31
		black	3.84	0.26	0.27	4.02	0.24	0.26			black	4.03	0.22	0.24
36	49	red	8.09	0.33	0.28	7.06	0.54	0.32	36	49	red	9.72	0.66	0.33
		black	2.74	0.28	0.27	1.38	0.31	0.26			black	2.11	0.35	0.29
37	21	red	25.86	0.39	0.29	7.52	0.66	0.32	37	21	red	34.31	0.68	0.32
		brown	5.87	0.38	0.29	33.42	0.68	0.32			brown	7.62	0.66	0.32
38	29	red	26.79	0.36	0.28	26.44	0.64	0.32	38	29	red	30.28	0.67	0.32
		brown	20.7	0.37	0.34	23.14	0.61	0.38			brown	21.63	0.6	0.39
39	46	red	28.86	0.33	0.28	24.53	0.56	0.3	39	46	red	31.54	0.67	0.32
		brown	20.88	0.3	0.28	15.37	0.46	0.32			brown	18.57	0.6	0.34
40	58	red	46.37	0.32	0.28	30.79	0.57	0.3	40	58	red	39.58	0.6	0.31
		brown	23.88	0.33	0.3	22.89	0.56	0.36			brown	29.17	0.64	0.35
41	22	red	6.47	0.39	0.28	17.14	0.67	0.33	41	22	red	8.22	0.66	0.32
		purple	6.56	0.32	0.23	5.71	0.38	0.17			purple	7.64	0.36	0.16
42	34	red	6.06	0.34	0.27	91.6	0.4	0.44	42	34	red	9.75	0.62	0.3
		purple	63.17	0.26	0.23	59.06	0.33	0.45			purple	49.23	0.23	0.14
43	59	red	92.11	0.3	0.29	87.26	0.33	0.28	43	59	red	80.79	0.36	0.29
		purple	18.7	0.27	0.19	20.45	0.23	0.1			purple	22.09	0.23	0.1
44	60	red	28.22	0.32	0.28	28.35	0.6	0.31	44	60	red	33.83	0.6	0.31
		purple	1.99	0.26	0.22	1.82	0.27	0.15			purple	2.24	0.28	0.14
45	24	red	24.4	0.39	0.29	31.54	0.68	0.32	45	24	red	32.03	0.68	0.32
		orange	41.52	0.35	0.34	60.49	0.54	0.43			orange	62.46	0.55	0.43
46	39	red	22.24	0.35	0.28	18.13	0.66	0.32	46	39	red	29.02	0.68	0.32
		orange	35.22	0.36	0.36	50.22	0.57	0.42			orange	53.9	0.56	0.42
47	42	red	7.04	0.38	0.29	5.5	0.65	0.32	47	42	red	12.61	0.67	0.32
		orange	17.62	0.37	0.31	22.02	0.66	0.34			orange	19.76	0.67	0.33
48	30	red	40.92	0.34	0.29	16.59	0.66	0.32	48	30	red	36.5	0.63	0.33
		orange	41.18	0.34	0.33	57.13	0.55	0.42			orange	66.07	0.53	0.43
49	25	green	30.06	0.25	0.3	30.13	0.27	0.28	49	25	green	60.04	0.23	0.54
		grey	28.94	0.28	0.28	31.66	0.24	0.39			grey	31.23	0.3	0.31
50	27	green	22.32	0.28	0.32	29.96	0.29	0.47	50	27	green	41.19	0.29	0.6
		grey	35.07	0.27	0.28	33.47	0.27	0.28			grey	34.53	0.27	0.28
51	40	green	19.37	0.29	0.35	45.79	0.35	0.51	51	40	green	59.64	0.35	0.6
		grey	13.54	0.28	0.27	16.81	0.28	0.26			grey	11.16	0.3	0.24
52	44	green	29.6	0.26	0.29	28.93	0.25	0.29	52	44	green	32.03	0.22	0.3
		grey	68.2	0.27	0.28	67.21	0.26	0.27			grey	70.92	0.27	0.28
53	26	red	15.49	0.29	0.26	15.09	0.49	0.26	53	26	red	18.55	0.44	0.22
		grey	51.3	0.26	0.27	50.44	0.23	0.23			grey	48.36	0.21	0.21
54	28	red	15.34	0.35	0.28	15.15	0.64	0.32	54	28	red	18.82	0.68	0.32
		grey	60.1	0.27	0.27	51.72	0.28	0.27			grey	52.18	0.28	0.26
55	43	red	30.24	0.32	0.29	25.24	0.48	0.3	55	43	red	28.09	0.61	0.32
		grey	9.3	0.25	0.3	1.26	0.36	0.39			grey	1.2	0.29	0.35
56	45	red	27.81	0.32	0.26	35.92	0.47	0.28	56	45	red	28.22	0.59	0.29
		grey	22.87	0.26	0.29	14.47	0.27	0.28			grey	28.87	0.26	0.26
57	31	black	5.99	0.27	0.29	1	0.31	0.3	57	31	black	11.75	0.27	0.28
		brown	9.92	0.3	0.3	14.84	0.47	0.35			brown	8.25	0.57	0.35
58	32	brown	10.09	0.32	0.3	10.78	0.5	0.35	58	32	brown	16	0.49	0.31
		black	0.31	0.25	0.25	0.38	0.26	0.25			black	0.27	0.3	0.26
59	35	black	6.33	0.27	0.27	0.38	0.28	0.26	59	35	black	4.65	0.28	0.23
		brown	8.69	0.29	0.28	3.35	0.4	0.34			brown	10.81	0.37	0.28
60	37	black	0.63	0.28	0.26	0.28	0.3	0.31	60	37	black	0.41	0.3	0.26
		brown	4.79	0.33	0.29	5.03	0.41	0.34			brown	4.83	0.52	0.36
							z
